# Supplementary material for: Prognostic importance of direct assignment of parent of origin via long-read genome and epigenome sequencing in retinoblastoma
Source: JCI Insight. 2024 Dec 26;10(4):e188216. doi: 10.1172/jci.insight.188216 (PMC11949030; doi:10.1172/jci.insight.188216)
Supplement: Supporting data values [file jciinsight-10-188216-s011.xlsx]

## Sheet: Figure 5A
Stage	Paternal	Maternal
None	2	1
cT1a	1	6
cT1b	7	3
cT2a	2	0
cT2b	3	2
cT3	3	0

## Sheet: Figure 5B
Maternal sample	Time (days)	Percent Survival
1	376	100
2	449	100
3	465	100
4	767	100
5	1366	100
6	1432	100
Paternal sample	Time (days)	Percent Survival
1	24	83
2	126	83
3	410	83
4	583	75
5	607	75
6	665	75
7	923	63
8	1119	41
9	1310	41
